# Supplementary material for: Methodological rigor and quality of reporting of clinical trials published with physical activity interventions: A report from the Strengthening the Evidence in Exercise Sciences Initiative (SEES Initiative)
Source: PLoS One. 2024 Aug 30;19(8):e0309087. doi: 10.1371/journal.pone.0309087 (PMC11364220; doi:10.1371/journal.pone.0309087)
Supplement: S4 File — (XLSX) [file pone.0309087.s004.xlsx]

## Sheet: rctdataclean
Suplementary file 4. Data extraction from included studies.
	journal	pubyear	pubmonth	study.title	pmid	doi	date.submi	acceptdate	regist	regist.number	protocol	title.ident	ab.effect	ab.pvalue	report.guide	cited.guide	health.cond	age.group	sample.size	groups	data.statem	fund.statem	funders	coi.statem	ab.interv	an.outcome	me.tid2	in.hypothesis	in.object	me.design	me.eleg.crit	me.outcomes	me.out.mensur	me.random	me.allocation	me.blinding	me.ssize	me.itt.pps	me.tid1	me.tid3	me.tid4	me.tid5	me.tid6	me.tid7	me.tid8	me.tid9	me.tid11	me.tid12	me.stat.desc
1	Med Sci Sports Exerc	2020	February	Reporting of Resistance Training Dose, Adherence, and Tolerance in Exercise Oncology	31436734	10.1249/MSS.0000000000002127	2019-05-01	2019-07-01	No	NA	No	No	Yes	No	Yes	CONSORT, CERT	Oncology, prostate cancer with bone metastatic disease	70.1	47	2	No	Yes	NHMRC CRE, AKTIV, Cancer Council of Western Australia Postdoctoral Research Fellowships, National Health and Medical Research Council Centre for Research Excellence in Prostate Cancer Survivorship.	Yes	Yes	No	Yes	No	Yes	Yes	Yes	No	Yes	No	No	No	No	No	Yes	Yes	Yes	Yes	Yes	No	Yes	Yes	Yes	Yes	Yes
2	Int J Behav Nutr Phys Act	2020	February	Patterns and predictors of exercise behavior during 24 months of follow-up after a supervised exercise program during breast cancer chemotherapy	32059728	10.1186/s12966-020-00924-9	2019-08-30	2020-02-06	Yes	NCT00249015	No	No	No	Yes	No	NA	Womans with stage I –IIIc breast cancer initiating adjuvant chemotherapy.	Young, Adult	264	3	Yes	Yes	Canadian Breast Cancer Research Alliance, Canada Research Chairs Program, Frederick Banting and Charles Best Canada Graduate Scholarship from the Canadian Institutes of Health Research, Alberta Innovates Graduate Studentship, Health Senior Scholar award from Alberta Innovates Health Solution, Alberta Cancer Foundation Weekend to End Women’s Cancers Breast Cancer Chair	Yes	Yes	No	Yes	Yes	Yes	Yes	Yes	No	Yes	Yes	No	No	No	No	Yes	Yes	Yes	Yes	Yes	Yes	Yes	Yes	No	Yes	Yes
3	Br J Sports Med	2020	January	Forty-five per cent lower acute injury incidence but no effect on overuse injury prevalence in youth floorball players (aged 12–17 years) who used an injury prevention exercise programme: two-armed parallelgroup cluster randomised controlled trial	31992545	10.1136/bjsports-2019-101295	2001-01-01	2020-01-07	Yes	NCT03309904	Yes	Yes	Yes	No	Yes	CONSORT	female and male players floorball	adolescent	471	2	Yes	Yes	Swedish Research Council, Swedish Research Council for Sport Science	Yes	Yes	No	Yes	No	Yes	Yes	Yes	Yes	Yes	Yes	Yes	Yes	Yes	Yes	Yes	Yes	Yes	Yes	Yes	Yes	Yes	Yes	Yes	Yes	Yes
4	Med Sci Sports Exerc	2020	February	Feasibility and Effects on Muscle Function of an Exercise Program for Older Adults	31939912	10.1249/MSS.0000000000002152	2019-06-01	2019-08-01	Yes	NCT02850562	No	No	Yes	Yes	No	NA	Older Adults	elderly	94	2	No	Yes	Ethel Austin Martin Endowed Program in Human Nutrition, Brookings Avera Medi- cal Clinic	Yes	Yes	No	Yes	Yes	Yes	Yes	No	Yes	Yes	Yes	Yes	Yes	Yes	Yes	Yes	Yes	Yes	Yes	Yes	No	Yes	No	No	Yes	Yes
5	Int J Behav Nutr Phys Act	2020	February	Cardiorespiratory fitness and accelerometer-determined physical activity following one year of free-living high- intensity interval training and moderate- intensity continuous training: a randomized trial	32102667	10.1186/s12966-020-00933-8	2019-07-26	2020-02-14	Yes	NCT02164474	Yes	Yes	Yes	Yes	Yes	CONSORT	low-active participants with overweight/obesity	Adult, elderly	99	2	Yes	Yes	Canadian Institutes of Health Research, Canadian Institutes of Health Research, Michael Smith Foundation for Health Research	Yes	Yes	No	Yes	No	Yes	Yes	No	Yes	Yes	Yes	Yes	No	Yes	Yes	Yes	Yes	Yes	Yes	Yes	Yes	Yes	Yes	Yes	Yes	Yes
6	J Sci Med Sport	2020	March	A comparison of acute glycaemic responses to accumulated or single bout walking exercise in apparently healthy, insufficiently active adults	32173259	10.1016/j.jsams.2020.02.015	2019-09-23	2020-02-26	No	NA	No	No	Yes	Yes	No	NA	adults apparently healthy and insufficiently active	young, adult, middle-age, elderly	10	3	No	Yes	La Trobe University Sport Exercise and Rehabilitation research focus area	Yes	Yes	Yes	Yes	Yes	Yes	Yes	No	Yes	Yes	Yes	No	Yes	Yes	No	Yes	Yes	Yes	No	Yes	Yes	Yes	Yes	No	No	Yes
7	Int J Behav Nutr Phys Act	2020	March	Effectiveness of prescribing physical activity in parks to improve health and wellbeing - the park prescription randomized controlled trial	32183815	10.1186/s12966-020-00941-8	2019-10-14	2020-02-25	Yes	NCT02615392	Yes	Yes	Yes	No	Yes	SPIRIT	Healthy individuals	middle-age, elderly	160	2	Yes	Yes	National Parks Board Singapore and the National University of Singapore.	Yes	Yes	No	Yes	No	Yes	Yes	Yes	Yes	Yes	Yes	Yes	Yes	Yes	Yes	Yes	Yes	Yes	Yes	Yes	Yes	Yes	Yes	Yes	Yes	Yes
8	Br J Sports Med	2020	March	Does foot mobility affect the outcome in the management of patellofemoral pain with foot orthoses versus hip exercises? A randomised clinical trial	32217524	10. 1136/ bjsports- 2019- 100935	2001-01-01	2020-03-02	Yes	ACTRN12614000260628	Yes	Yes	No	Yes	Yes	CONSORT, TIDieR	anterior, retro or peri- patellar pain	Young, Adult	218	2	No	Yes	National Health and Medical Research Council, Vionics International	Yes	Yes	Yes	Yes	Yes	Yes	Yes	Yes	Yes	Yes	Yes	Yes	Yes	Yes	Yes	Yes	Yes	Yes	Yes	Yes	Yes	Yes	Yes	No	Yes	Yes
9	Scand J Med Sci Sports	2020	March	Inter-individual variation in response to resistance training in cardiometabolic health indicators	32150772	10.1111/sms.13650	2019-08-23	2020-02-26	No	NA	No	No	No	No	No	NA	Participants trained and non-trained	Adults, elderly	208	2	No	Yes	Peurunka Medical Rehabilitation Centre, Ministry of Education, Central Finland Health Care District, Jyväskylä	Yes	Yes	No	Yes	No	No	Yes	No	No	Yes	Yes	No	No	No	No	Yes	Yes	Yes	Yes	Yes	No	Yes	Yes	No	Yes	Yes
10	Eur J Prev Cardiol	2020	March	The Coronary ARteriogenesis with combined Heparin and EXercise therapy in chronic refractory Angina (CARHEXA) trial: A double-blind, randomized, placebo-controlled stress echocardiographic study	32268801	10.1177/2047487320915661	2019-12-07	2020-03-07	Yes	NCT03350737	No	Yes	Yes	Yes	No	NA	patients with stable and exercise-induced angina, refractory to ongoing optimal medical management, with previous revascularization (coronary artery bypass grafting or percuta- neous coronary intervention), not suitable for another revascularization therapy	elderly	32	2	No	Yes	Ministry of Education, Science and Technology of the Republic of Serbia.	Yes	No	No	Yes	Yes	No	Yes	Yes	Yes	Yes	Yes	Yes	Yes	Yes	Yes	Yes	Yes	No	Yes	Yes	No	No	No	No	Yes	Yes
11	J Sci Med Sport	2020	March	Impact of low-volume concurrent strength training distribution on muscular adaptation	32371120	10.1016/j.jsams.2020.03.013	2019-12-23	2020-03-27	No	NA	No	No	Yes	Yes	No	NA	healthy conscripts	adult	290	3	No	Yes	Danish Armed Forces, Center for Military Physical Training.	Yes	Yes	No	Yes	Yes	Yes	Yes	Yes	Yes	Yes	No	No	No	No	No	Yes	Yes	Yes	Yes	Yes	Yes	Yes	Yes	No	Yes	Yes
12	Scand J Med Sci Sports	2020	April	Effects of the FIFA 11+ on injury prevention in amateur futsal players	32279363	10.1111/SMS.13677	2020-03-19	2020-03-27	No	NA	No	No	Yes	Yes	No	NA	male amateur futsal players	adult	71	2	No	Yes	Portuguese Foundation for Science and Technology (FCT), Grant/Award Number: UID/BIM/04501/2020 and UID/ DTP/00617/2020; FEDER	Yes	Yes	Yes	Yes	Yes	Yes	Yes	Yes	Yes	Yes	Yes	Yes	No	No	No	Yes	Yes	Yes	Yes	Yes	No	Yes	No	Yes	No	Yes
13	Scand J Med Sci Sports	2020	April	Does an effective shoulder injury prevention program affect risk factors in handball? A randomized controlled study	32293738	10.1111/sms.13674	2020-03-23	2020-03-27	Yes	ISRCTN13272376	No	Yes	Yes	No	Yes	CONSORT	male and female handball teams	adolescent, young	57	2	Yes	Yes	The Oslo Sports Trauma Research Center has been established at the Norwegian School of Sport Sciences through generous grants from the Royal Norwegian Ministry of Culture, the South-Eastern Norway Regional Health Authority, the International Olympic Committee, the Norwegian Olympic Committee & Confederation of Sport, and Norsk Tipping AS	Yes	Yes	Yes	Yes	No	Yes	No	Yes	Yes	Yes	Yes	Yes	Yes	Yes	Yes	Yes	Yes	Yes	Yes	Yes	Yes	Yes	No	No	Yes	Yes
14	Scand J Med Sci Sports	2020	April	The “11 for Health in Denmark” intervention in 10- to 12-year-old Danish girls and boys and its effects on well-being—A large-scale cluster RCT	32353906	10.1111/sms.13704	2020-03-26	2020-04-20	No	NA	No	Yes	Yes	No	No	NA	children healthy	children	3061	2	No	Yes	Aase og Ejnar Danielsens Fond; Danish Football Association; Nordea-fonden	Yes	Yes	Yes	Yes	Yes	Yes	Yes	No	Yes	Yes	Yes	No	No	No	No	Yes	Yes	Yes	Yes	Yes	Yes	Yes	No	No	No	Yes
15	Int J Behav Nutr Phys Act	2020	April	Results of caring and reaching for healt (CARE): a cluster-randomized controlled trial assessing a worksite wellness intervention for child care staff	32414381	10.1186/s12966-020-00968-x	2019-12-06	2020-05-04	Yes	NCT02381938	Yes	Yes	Yes	No	Yes	SPIRIT, TIDieR	child care workers	NA	553	2	Yes	Yes	National Heart, Lung, And Blood Institute of the National Institutes of Health, University of North Carolina at Chapel Hill at the Center for Health Promotion and Disease Prevention, a Prevention Research Center, Centers for Disease Control and Prevention	Yes	Yes	Yes	Yes	No	Yes	Yes	No	Yes	Yes	Yes	Yes	Yes	Yes	Yes	Yes	Yes	Yes	Yes	Yes	Yes	Yes	Yes	No	No	Yes
16	J Sci Med Sport	2020	April	Hamstring strength and architectural adaptations following inertial flywheel resistance training	32461050	10.1016/j.jsams.2020.04.007	2019-12-26	2020-04-03	No	NA	No	No	Yes	Yes	No	NA	recreationally active males	Adults	20	2	No	Yes	Australian Catholic University Faculty of Health Sciences Project Grant, Australian Government Research Training Program Scholarship.	Yes	Yes	No	Yes	Yes	Yes	No	No	No	Yes	No	No	Yes	Yes	No	Yes	Yes	Yes	No	Yes	No	Yes	No	No	Yes	Yes
17	Scand J Med Sci Sports	2020	May	Proprioceptive neuromuscular facilitation improves pain and descending mechanics among elderly with knee osteoarthritis	32407583	10.1111/SMS.13709	2001-01-01	2001-01-01	No	NA	No	No	No	No	No	NA	elderly diagnosed with Knee osteoarthritis	elderly	36	2	No	Yes	China Shandong key research and development plan, and the National Natural Science Fund of China	Yes	Yes	No	Yes	Yes	No	No	No	No	Yes	No	No	No	Yes	No	Yes	No	Yes	Yes	Yes	No	Yes	No	No	Yes	Yes
18	Scand J Med Sci Sports	2020	May	The causal pathway effects of a physical activity intervention on adiposity in children: The KISS Study cluster randomized clinical trial	32501613	10.1111/sms.13741	2020-03-13	2020-05-28	Yes	ISRCTN15360785	No	Yes	Yes	No	No	NA	Children from the first and fifth grades adiposity	children	499	2	No	Yes	Swiss Federal Office of Sports, Swiss National Science Foundation, Diabetes Foundation of the Region of Basel	Yes	No	No	Yes	No	No	Yes	No	Yes	Yes	Yes	Yes	Yes	No	Yes	Yes	Yes	Yes	Yes	Yes	Yes	Yes	No	No	No	Yes
19	Med Sci Sports Exerc	2020	May	Exercise and Protein Effects on Strength and Function with Weight Loss in Older Women	32520876	10.1249/MSS.0000000000002429	2020-01-01	2020-05-01	Yes	NCT01893684	Yes	No	Yes	Yes	No	NA	Relatively healthy but overweight/obese inactive older women	elderly	81	3	No	Yes	The Beef Checkoff, National Institute of Food and Agriculture, United States Department of Agriculture, University of Georgia Department of Kinesiology and Department of Foods and Nutrition	Yes	Yes	No	Yes	Yes	No	Yes	Yes	No	Yes	Yes	No	No	Yes	Yes	Yes	No	No	Yes	Yes	No	Yes	No	Yes	Yes	Yes
20	Med Sci Sports Exerc	2020	May	Effects of Land versus Water Walking Interventions on Vascular Function in Older Adults	32555027	10.1249/MSS.0000000000002439	2020-04-01	2020-06-01	Yes	ACTRN12614000017628	Yes	No	Yes	Yes	Yes	CONSORT	individuals physically inactives	elderly	51	3	No	Yes	National Health and Medical Research Council (NHMRC) of Australia, NHMRC Principal Research Fellowship	Yes	Yes	Yes	Yes	Yes	Yes	Yes	Yes	Yes	Yes	No	No	Yes	Yes	No	Yes	Yes	Yes	Yes	Yes	Yes	Yes	Yes	Yes	Yes	Yes
21	Scand J Med Sci Sports	2020	May	Muscle contractile properties of cancer patients receiving chemotherapy: Assessment of feasibility and exercise effects	32599670	10.1111/sms.13758	2020-01-29	2020-06-22	Yes	NTR4105	No	No	Yes	Yes	No	NA	patients with histologically confirmed colon (stage II/III) or breast (stage I/II/III) cancer	adult	30	2	No	Yes	Stichting Zuidasrun	No	No	No	Yes	No	Yes	Yes	No	Yes	Yes	Yes	Yes	No	No	No	Yes	Yes	Yes	Yes	Yes	No	Yes	Yes	No	Yes	Yes
22	Med Sci Sports Exerc	2020	June	Nonexercise Equations for Determining Change in Cardiorespiratory Fitness	31977632	10.1249/MSS.0000000000002284	2019-10-01	2020-01-01	No	NA	Yes	No	Yes	Yes	No	NA	sedentary adults with abdominal obesity	adult	163	4	No	Yes	Canadian Institutes of Health Research	No	Yes	Yes	Yes	Yes	Yes	Yes	Yes	No	Yes	No	No	Yes	Yes	No	Yes	Yes	Yes	Yes	Yes	No	Yes	Yes	No	Yes	Yes
23	Scand J Med Sci Sports	2020	June	Effectiveness of blood flow-restricted slow walking on mobility in severe multiple sclerosis: A pilot randomized trial	32645227	10.1111/SMS.13764	2001-01-01	2001-01-01	Yes	NCT03544177	No	Yes	Yes	Yes	Yes	CONSORT	men and women with primary or secondary progressive multiple sclerosis and severe gait impairments	adult, ederly	24	2	Yes	Yes	“Fondo per l’incentivazione alla ricerca” from the University of Ferrara in Italy	Yes	Yes	Yes	Yes	Yes	Yes	Yes	Yes	Yes	Yes	Yes	Yes	Yes	No	Yes	Yes	Yes	Yes	Yes	Yes	Yes	Yes	Yes	No	Yes	Yes
24	Scand J Med Sci Sports	2020	June	Effects of velocity loss in the bench press exercise on strength gains, neuromuscular adaptations, and muscle hypertrophy	32681665	10.1111/sms.13775	2020-04-07	2020-07-10	No	NA	No	No	No	Yes	No	NA	resistance-trained young men	young	64	4	No	Yes	NA	Yes	Yes	No	Yes	Yes	Yes	No	No	No	Yes	No	No	Yes	No	No	Yes	Yes	Yes	No	Yes	No	Yes	Yes	No	Yes	Yes
25	Med Sci Sports Exerc	2020	June	Effect of Functional Impact Training on Body Composition, Bone Mineral Density, and Strength in Breast Cancer Survivors	32694366	10.1249/MSS.0000000000002438	2001-01-01	2020-06-09	No	NA	No	No	Yes	Yes	No	NA	Sedentary postmenopausal breast cancer survivors with stages 0–III breast cancer	elderly	44	2	No	Yes	American College of Sports Medicine, Foundation Doctoral Student Research Grant, the National Strength and Conditioning Association Foundation Graduate Student Research Grant	Yes	Yes	No	Yes	Yes	Yes	No	Yes	No	Yes	Yes	No	Yes	Yes	Yes	Yes	Yes	Yes	Yes	Yes	No	Yes	Yes	No	Yes	Yes
26	Med Sci Sports Exerc	2020	June	Multidirectional Walking in Hematopoietic Stem Cell Transplant Patients	32735114	10.1249/MSS.0000000000002474	2001-01-01	2020-07-20	Yes	NCT 03103308	No	No	No	Yes	No	NA	Pacients hematopoietic cancer and be scheduled to receive an autologous or allogeneic transplant	middle-age, elderly	35	2	No	Yes	NA	Yes	Yes	No	Yes	Yes	Yes	No	Yes	No	Yes	No	No	No	No	No	Yes	Yes	Yes	Yes	Yes	Yes	Yes	Yes	No	Yes	Yes
27	J Sci Med Sport	2019	July	‘Maths on the move’: Effectiveness of physically-active lessons for learning maths and increasing physical activity in primary school students	31926869	10.1016/j.jsams.2019.12.019	2019-08-28	2019-12-17	No	NA	No	No	Yes	Yes	No	NA	Year 3 students	children	172	2	No	No	NA	No	Yes	No	Yes	Yes	Yes	Yes	Yes	Yes	Yes	Yes	No	Yes	No	Yes	Yes	Yes	Yes	No	Yes	Yes	Yes	No	No	No	Yes
28	Med Sci Sports Exerc	2020	July	Velocity Loss as a Critical Variable Determining the Adaptations to Strength Training	32049887	10.1249/MSS.0000000000002295	2019-12-01	2020-02-01	No	NA	No	No	Yes	Yes	No	NA	young resistance-trained men	young	64	4	No	Yes	NA	Yes	Yes	No	Yes	No	No	Yes	No	No	Yes	No	No	No	Yes	Yes	Yes	Yes	Yes	No	Yes	Yes	Yes	Yes	No	Yes	Yes
29	Int J Behav Nutr Phys Act	2020	July	Scale-up of the Physical Activity 4 Everyone (PA4E1) intervention in secondary schools: 12-month implementation outcomes from a cluster randomized controlled trial	32771011	10.1186/s12966-020-01000-y	2020-04-20	2020-07-21	Yes	ACTRN12617000681358	Yes	Yes	Yes	Yes	Yes	Consort, StaRI, TIDieR	secondary school student	adolescent	49	2	Yes	Yes	NSW Ministry of Health, Translational Research Grant Scheme, Hunter Medical Research Institute, NHMRC TRIP Fellowship, Hunter New England Clinical Research Fellowship, NHMRC Career Development Fellowship, Heart Foundation Future Leader Fellowship, Hunter New England Clinical Research Fellowship, Australian Research Council Future Fellowship	Yes	Yes	No	Yes	Yes	Yes	Yes	Yes	Yes	Yes	Yes	Yes	Yes	Yes	Yes	Yes	Yes	Yes	Yes	Yes	Yes	Yes	No	No	Yes	Yes
30	Br J Sports Med	2020	July	Optimising outcomes of exercise and corticosteroid injection in patients with subacromial pain (impingement) syndrome: a factorial randomised trial	32816787	10.1136/bjsports-2019-101268	2001-01-01	2020-06-19	Yes	ISRCTN42399123	Yes	Yes	Yes	No	No	NA	pain and function in subacromial pain (formerly impingement) syndrome	adult	256	4	Yes	Yes	Arthritis Research UK Primary Care Centre grant, National Institute for Health; Research (NIHR) under its Research for Patient Benefit programme, NIHR Research Professorship	Yes	Yes	Yes	Yes	Yes	Yes	Yes	Yes	Yes	Yes	Yes	Yes	Yes	Yes	Yes	Yes	Yes	Yes	Yes	Yes	Yes	Yes	Yes	Yes	Yes	Yes
31	Med Sci Sports Exerc	2020	July	Blood Flow Restriction Training Blunts Chronic Kidney Disease Progression in Humans	32826635	10.1249/MSS.0000000000002465	2019-11-01	2020-07-01	No	NA	No	No	No	Yes	No	NA	female patients diagnosed and classified with stage 2 of chronic kidney disease based on estimated glomerular filtration rate	adult	141	3	No	Yes	Coordenação de Aperfeiçoamento de Pessoal de Nível Superior, Brazil (CAPES)	Yes	Yes	No	Yes	Yes	No	Yes	Yes	Yes	Yes	Yes	No	No	Yes	No	Yes	No	Yes	Yes	Yes	No	Yes	Yes	No	No	Yes
32	Scand J Med Sci Sports	2020	August	Acute metabolic responses after continuous or interval exercise in post-menopausal women with overweight or obesity	32881054	10.1111/sms.13814	2020-05-28	2020-08-13	Yes	NCT04364061	No	No	Yes	No	No	NA	post-menopausal women with overweight or obesity	midlle age, elderly	15	3	No	No	NA	Yes	Yes	No	Yes	Yes	Yes	No	Yes	No	Yes	No	No	No	Yes	No	Yes	Yes	Yes	No	Yes	No	Yes	Yes	No	No	Yes
33	Med Sci Sports Exerc	2020	August	Inflammation Mediates Exercise Effects on Fatigue in Patients with Breast Cancer	32910094	10.1249/MSS.0000000000002490	2001-01-01	2020-07-29	Yes	NCT02522260	No	No	Yes	No	No	NA	women with breast cancer undergoing adjuvant chemotherapy	young, adult, elderly	240	3	No	Yes	The Swedish Cancer Society, The Cancer Society of Stockholm, The Swedish Cancer and Traffic Accident Foundation, The Swedish Society for Medical Research	Yes	Yes	No	Yes	Yes	Yes	No	Yes	Yes	Yes	Yes	No	Yes	Yes	No	Yes	No	Yes	Yes	Yes	Yes	Yes	Yes	No	Yes	Yes
34	Scand J Med Sci Sports	2020	August	Gait biofeedback and impairment-based rehabilitation for chronic ankle instability	32939858	10.1111/sms.13823	2001-01-01	2001-01-01	Yes	NCT03507803	No	No	Yes	No	No	NA	individuals with chronic ankle instability	NA	27	2	No	Yes	University of Virginia’s Curry School of Education Foundation, the Mid-Atlantic Athletic Trainers’ Association District III Research Grant, National Athletic Trainers’ Association Research and Education Foundation.	Yes	Yes	No	Yes	Yes	Yes	No	Yes	No	Yes	Yes	Yes	Yes	Yes	No	Yes	Yes	Yes	Yes	Yes	Yes	Yes	No	No	No	Yes
35	Br J Sports Med	2020	August	Efficacy of heel lifts versus calf muscle eccentric exercise for mid-portion Achilles tendinopathy (HEALTHY): a randomised trial	32988930	10.1136/bjsports-2019-101776	2001-01-01	2020-08-17	Yes	ACTRN12617001225303	Yes	Yes	Yes	Yes	Yes	CONSORT, TIDieR	ultrasonographically confirmed midportion Achilles tendinopathy	adult	100	2	Yes	Yes	Australian Government Research Training Program Scholarship 2015, La Trobe University Sport, Exercise and Rehabilitation Research Focus Area	Yes	Yes	Yes	Yes	Yes	Yes	Yes	Yes	Yes	Yes	Yes	Yes	Yes	Yes	Yes	Yes	No	Yes	Yes	Yes	Yes	Yes	Yes	No	Yes	Yes
36	J Sci Med Sport	2020	August	Distribution of concurrent training sessions does not impact endurance adaptation	32998848	10.1016/j.jsams.2020.09.009	2019-12-23	2020-09-09	No	NA	No	No	Yes	Yes	No	NA	Military conscripts	Adult	290	3	No	Yes	Danish Armed Forces, Center for Military Physical Training	No	Yes	No	Yes	Yes	Yes	Yes	No	Yes	Yes	No	No	Yes	No	No	Yes	Yes	Yes	Yes	Yes	No	Yes	Yes	No	Yes	Yes
37	Med Sci Sports Exerc	2020	September	Using TENS to Enhance Therapeutic Exercise in Individuals with Knee Osteoarthritis	32251254	10.1249/MSS.0000000000002353	2020-01-01	2020-03-01	Yes	NCT02634814	No	No	No	Yes	No	NA	Individuals with Knee Osteoarthritis	adult, elderly	90	3	No	Yes	National Institute of Arthritis andMusculoskeletal, Skin Diseases of the National Institutes of Health	Yes	Yes	No	Yes	Yes	No	Yes	Yes	Yes	Yes	Yes	Yes	Yes	Yes	Yes	Yes	Yes	Yes	Yes	Yes	Yes	Yes	No	Yes	yes	Yes
38	Med Sci Sports Exerc	2020	September	Effect of Strength Training on Glycemic Control and Adiponectin in Diabetic Children	32301853	10.1249/MSS.0000000000002356	2019-12-01	2020-03-01	No	NA	No	No	Yes	Yes	No	NA	children with type 1 diabetes mellitus	children	29	2	No	Yes	City Government of Vienna	Yes	Yes	No	Yes	Yes	Yes	No	Yes	No	Yes	No	No	No	No	Yes	Yes	Yes	Yes	Yes	Yes	Yes	Yes	Yes	No	No	Yes
39	Br J Sports Med	2020	September	Does load management using the acute:chronic workload ratio prevent health problems? A cluster randomised trial of 482 elite youth footballers of both sexes	33036995	10.1136/ bjsports-2020-103003	2001-01-01	2020-09-10	Yes	ISRCTN18177140	Yes	Yes	Yes	Yes	No	NA	Norwegian elite U-19 foot- ball players	young	34	2	Yes	Yes	Royal Norwegian Ministry of Culture, South- Eastern Norway Regional Health Authority, Norwegian Olympic Committee and Confederation of Sport, Norsk Tipping AS	Yes	Yes	No	Yes	No	Yes	Yes	No	Yes	Yes	Yes	Yes	Yes	Yes	Yes	Yes	No	No	Yes	Yes	Yes	Yes	No	No	Yes	Yes
40	Scand J Med Sci Sports	2020	September	Training load but not fatigue affects cross-education of maximal voluntary force	33038018	10.1111/sms.13844	2001-01-01	2001-01-01	No	NA	No	No	Yes	No	No	NA	Healthy, recreationally active men without experience in resistance training and lower limb injury history	adult	42	4	No	Yes	Spanish Ministry of Economy and Competitiveness	Yes	Yes	Yes	Yes	Yes	Yes	Yes	Yes	Yes	Yes	No	No	No	Yes	No	Yes	No	Yes	Yes	Yes	No	Yes	Yes	No	No	Yes
41	Int J Behav Nutr Phys Act	2020	September	Efficacy of the ‘Stand and Move at Work’ multicomponent workplace intervention to reduce sedentary time and improve cardiometabolic risk: a group randomized clinical trial	33109190	10.1186/s12966-020-01033-3	2020-06-29	2020-10-01	Yes	NCT02566317	Yes	Yes	Yes	No	No	NA	sedentary	adults	630	2	Yes	Yes	US National Institutes of Health	Yes	Yes	Yes	Yes	Yes	Yes	Yes	Yes	Yes	Yes	Yes	No	Yes	Yes	Yes	Yes	Yes	Yes	Yes	Yes	Yes	Yes	Yes	No	Yes	Yes
42	Scand J Med Sci Sports	2020	October	Combination of resistance and aerobic exercise for six months improves bone mass and physical function in HIV infected individuals: A Randomized Controlled Trial	33185897	10.1111/SMS.13871	2001-01-01	2001-01-01	Yes	IRCT20100601004076N21	Yes	Yes	Yes	Yes	No	NA	HIV-infected men and women with low bone mass	adult	40	2	No	No	NA	Yes	Yes	Yes	Yes	Yes	Yes	No	Yes	Yes	Yes	Yes	No	Yes	Yes	No	Yes	Yes	Yes	Yes	Yes	Yes	Yes	Yes	No	Yes	Yes
43	Med Sci Sports Exerc	2020	October	Acute Running and Coronary Heart Disease Risk Markers in Male Cigarette Smokers and Nonsmokers: A Randomized Crossover Trial	33196606	10.1249/MSS.0000000000002560	2001-01-01	2020-10-16	Yes	NCT03735186	No	Yes	Yes	Yes	No	NA	male smokers and non-cigarette smokers	adults	24	2	No	Yes	NIHR Leicester Biomedical Research Centre,	Yes	Yes	No	Yes	Yes	Yes	No	Yes	Yes	Yes	Yes	No	No	Yes	No	Yes	Yes	Yes	No	Yes	Yes	Yes	Yes	Yes	No	Yes
44	Int J Behav Nutr Phys Act	2020	October	The effect of a school-based intervention on physical activity, cardiorespiratory fitness and muscle strength: the School in Motion cluster randomized trial	33243246	10.1186/s12966-020-01060-0	2020-07-08	2020-11-20	Yes	NCT03817047	Yes	Yes	Yes	No	Yes	CONSORT, TIDieR	ninth graders from lower secondary schools	adolescent	2795	3	Yes	Yes	Norwegian Directorate for Education and Training	Yes	Yes	Yes	Yes	Yes	Yes	Yes	Yes	Yes	Yes	Yes	No	Yes	Yes	No	Yes	Yes	Yes	Yes	Yes	Yes	Yes	No	No	No	Yes
45	Br J Sports Med	2020	October	Randomised controlled trial of an augmented exercise referral scheme using web-based behavioural support for inactive adults with chronic health conditions: the e-coachER trial	33247001	10.1136/bjsports-2020-103121	2001-01-01	2020-11-05	Yes	ISRCTN15644451	Yes	Yes	Yes	Yes	Yes	CONSORT, TIDieR	low active adults with at least one chronic condition	adult	450	2	Yes	Yes	National Institute for Health Research, Health Technology Assessment Programme	Yes	Yes	Yes	Yes	Yes	Yes	Yes	Yes	Yes	Yes	Yes	Yes	Yes	Yes	Yes	Yes	Yes	Yes	Yes	Yes	Yes	Yes	Yes	Yes	Yes	Yes
46	Int J Behav Nutr Phys Act	2020	October	A physical activity coaching intervention can improve and maintain physical activity and health-related outcomes in adult ambulatory hospital patients: the Healthy4U-2 randomised controlled trial	33256753	10.1186/s12966-020-01063-x	2020-08-09	2020-11-23	Yes	ACTRN12619000036112	No	Yes	Yes	Yes	Yes	CONSORT, TIDieR	insufficiently active adults	adults	120	2	Yes	Yes	NA	Yes	Yes	Yes	Yes	Yes	Yes	No	Yes	Yes	Yes	Yes	Yes	Yes	Yes	Yes	Yes	Yes	Yes	Yes	Yes	Yes	Yes	Yes	No	Yes	Yes
47	Scand J Med Sci Sports	2020	November	One-year aerobic interval training in outpatients with schizophrenia: A randomized controlled trial	33108030	10.1111/sms.13808	2020-04-02	2020-08-11	Yes	NCT02743143	No	Yes	Yes	Yes	Yes	CERT	schizophrenia spectrum disorders	adult	48	2	Yes	Yes	Norwegian Directorate of Health, Sankt Olavs University Hospital, Dam Foundation, The Liaison Committee for education, research and innovation in Central Norway	Yes	Yes	No	Yes	Yes	Yes	Yes	Yes	Yes	Yes	Yes	Yes	Yes	Yes	Yes	Yes	Yes	Yes	Yes	Yes	Yes	Yes	Yes	Yes	Yes	Yes
48	Med Sci Sports Exerc	2020	November	Endurance and Sprint Training Improve Glycemia and VO2peak, but only Frequent Endurance Benefits Blood Pressure and Lipidemia	33315809	10.1249/MSS.0000000000002582	2001-01-01	2020-11-28	Yes	NCT03376685	No	No	Yes	Yes	No	NA	overweight/obese males	Adult	23	2	No	Yes	Natural Sciences and Engineering Research Council of Canada, Canadian Foundation for Innovation, Ontario Ministry of Research, Innovation, and Science, University of Guelph-Humber Research Grant, NSERC graduate scholarship	Yes	Yes	No	Yes	No	No	Yes	Yes	Yes	Yes	No	Yes	Yes	Yes	No	Yes	Yes	Yes	Yes	Yes	Yes	Yes	Yes	No	No	Yes
49	Med Sci Sports Exerc	2020	November	Prenatal Exercise and Cardiovascular Health (PEACH) Study: Impact on Muscle Sympathetic Nerve (Re)activity	33315812	10.1249/MSS.0000000000002583	2001-01-01	2020-11-30	Yes	NCT02948439	No	No	No	Yes	No	NA	pregnant women over 18 years	adult	59	2	No	Yes	Natural Sciences and Engineering Research Council of Canada, Heart and Stroke Foundation of Canada, Women and Children’s Health Research Institute Graduate Studentship, Canadian Institute of Health Research Doctoral Award, Alberta Innovates Health Innovations Graduate studentship, HSFC Joint National and Alberta New Investigator Award, Christenson Professorship in Active Healthy Living and an HSF…	Yes	Yes	Yes	Yes	Yes	Yes	Yes	Yes	Yes	Yes	Yes	Yes	Yes	No	Yes	Yes	Yes	Yes	No	Yes	Yes	Yes	Yes	No	Yes	Yes
50	Br J Sports Med	2020	November	Time-efficient intervention to improve older adolescents’ cardiorespiratory fitness: findings from the ‘Burn 2 Learn’ cluster randomised controlled trial	33355155	10.1136/bjsports-2020-103277	2001-01-01	2020-11-17	Yes	ACTRN12618000293268	Yes	Yes	Yes	No	Yes	CONSORT, TiDier	Cardiorespiratory fitness	adolescent, young	20	2	Yes	Yes	National Health and Medical Research Council, New South Wales Department of Education School Sport Unit, National Health and Medical Research Council Research Fellowship	Yes	Yes	Yes	Yes	No	Yes	Yes	Yes	Yes	Yes	Yes	Yes	Yes	Yes	Yes	Yes	Yes	Yes	Yes	Yes	Yes	Yes	Yes	No	No	Yes
51	Med Sci Sports Exerc	2020	November	Both Traditional and Stair Climbing-based HIIT Cardiac Rehabilitation Induce Beneficial Muscle Adaptations	33394901	10.1249/MSS.0000000000002573	2001-01-01	2020-11-18	Yes	NCT03235674	No	No	Yes	Yes	No	NA	participants with coronary artery disease and who have had a history of previous myocardial infarction, coronary artery bypass graft, and/or percutaneous coronary intervention	Adult	16	2	No	Yes	Basic Science Research Program through the National Research Foundation of Korea (NRF) funded by the Ministry of Education, Canadian Institutes of Health Research-Institute of Gender and Health grant, Natural Sciences and Engineering Research Council Discovery grant	Yes	Yes	No	Yes	Yes	Yes	Yes	Yes	Yes	Yes	Yes	No	Yes	Yes	No	Yes	Yes	Yes	Yes	Yes	Yes	Yes	Yes	No	No	Yes
52	Med Sci Sports Exerc	2020	December	Effects of Exercise Mode on Postprandial Metabolism in Humans with Chronic Paraplegia	33433151	10.1249/MSS.0000000000002593	2001-01-01	2020-12-13	Yes	NCT03545867	Yes	No	Yes	Yes	Yes	SPIRIT	chronic spinal cord injury	adult	10	4	No	Yes	Miami Project to Cure Paralysis, University of Miami Department of Kinesiology and Sport Sciences.	Yes	Yes	No	Yes	Yes	Yes	Yes	Yes	Yes	Yes	Yes	Yes	No	Yes	No	Yes	Yes	Yes	No	Yes	Yes	Yes	Yes	No	No	Yes
53	Eur J Prev Cardiol	2020	December	Combined aerobic/resistance/inspiratory muscle training as the ‘optimum’ exercise programme for patients with chronic heart failure: ARISTOS-HF randomized clinical trial	33624071	10.1093/eurjpc/zwaa091	2020-07-15	2020-09-18	Yes	NCT03013270	Yes	Yes	Yes	Yes	No	NA	Patients in the documented chronic stage of the heart failure	Adult, enderly	88	4	Yes	No	NA	Yes	Yes	No	Yes	Yes	Yes	No	Yes	Yes	Yes	Yes	No	Yes	Yes	Yes	Yes	Yes	Yes	No	No	Yes	Yes	Yes	No	No	Yes
[truncated: 10 more columns]
